# Supplementary material for: Reduced Coupling of Oxidative Phosphorylation In Vivo Precedes Electron Transport Chain Defects Due to Mild Oxidative Stress in Mice
Source: PLoS One. 2011 Nov 22;6(11):e26963. doi: 10.1371/journal.pone.0026963 (PMC3222658; doi:10.1371/journal.pone.0026963)
Supplement: Table S1 — List of genes differentially expressed in the EDL of SOD1−/− mice compared to WT. Genes are grouped into those uregulated and downregulated in SOD1−/− and sorted by false discovery rate adjusted p-value (fdr_p). All genes are p<0.05. (XLS) [file pone.0026963.s006.xls]

## Sheet: Table S1 gene list
Table S1. Genes differentially expressed in SOD-/- mice compared to WT in extensor digitorum longus muscle.
Genes upregulated in SOD-/-
Accession	acc version	Gid	fdr_p	foldchng	Name	Definition	Ontology	Synonym
NM_011344	1	GI_46309572	7.94598e-05	1.57164	sel-1 suppressor of lin-12-like (C. elegans)	Mus musculus Sel1 (suppressor of lin-12) 1 homolog (C. elegans) (Sel1h), mRNA.	go_component: integral to membrane [goid 0016021] [evidence IEA]; go_component: extracellular space [goid 0005615] [evidence TAS] [pmid 12466851]
NM_028636	1	GI_30794149	0.000710097	1.78317	mannosidase, alpha, class 2C, member 1	Mus musculus mannosidase, alpha, class 2C, member 1 (Man2c1), mRNA.	go_component: endoplasmic reticulum [goid 0005783] [evidence ISS] [pmid 12466851]; go_function: oxidoreductase activity [goid 0016491] [evidence IEA]; go_function: alpha-mannosidase activity [goid 0004559] [evidence ISS] [pmid 12466851]; go_function: hydrolase activity [goid 0016787] [evidence ISS] [pmid 12466851]; go_function: hydrolase activity, acting on glycosyl bonds [goid 0016798] [evidence…	1110025H24Rik
NM_011670	1	GI_6755928	0.00144058	13.4421	ubiquitin carboxy-terminal hydrolase L1	Mus musculus ubiquitin carboxy-terminal hydrolase L1 (Uchl1), mRNA.	go_component: intracellular [goid 0005622] [evidence IEA]; go_function: hydrolase activity [goid 0016787] [evidence IEA]; go_function: ubiquitin thiolesterase activity [goid 0004221] [evidence IEA]; go_function: cysteine-type peptidase activity [goid 0008234] [evidence IEA]; go_process: protein modification [goid 0006464] [evidence IEA]; go_process: ubiquitin-dependent protein catabolism [goid 00…	gad;PGP9.5
NM_019390	1	GI_9506842	0.00144058	1.90762	lamin A	Mus musculus lamin A (Lmna), mRNA.	go_component: nucleus [goid 0005634] [evidence IDA] [pmid 11739632]; go_component: lamin filament [goid 0005638] [evidence IDA] [pmid 8032679]; go_component: intermediate filament [goid 0005882] [evidence IEA]; go_component: kinesin complex [goid 0005871] [evidence IEA]; go_function: protein binding [goid 0005515] [evidence IPI] [pmid 11739632]
NM_011673		GI_31543924	0.00150702	2.37146	UDP-glucose ceramide glucosyltransferase	Mus musculus UDP-glucose ceramide glucosyltransferase (Ugcg), mRNA.	go_component: integral to membrane [goid 0016021] [evidence TAS] [pmid 12466851]; go_component: endoplasmic reticulum [goid 0005783] [evidence IEA]; go_component: extracellular space [goid 0005615] [evidence ISS] [pmid 12466851]; go_component: membrane fraction [goid 0005624] [evidence ISS] [pmid 12466851]; go_component: cytoplasm [goid 0005737] [evidence ISS] [pmid 12466851]; go_function: transf…	Epcs21;GlcT-1;Ugcgl
NM_019791	1	GI_9789934	0.00150702	2.6501	melanoma antigen, family D, 1	Mus musculus melanoma antigen, family D, 1 (Maged1), mRNA.	go_component: cellular_component unknown [goid 0008372] [evidence ND]; go_function: transcription coactivator activity [goid 0003713] [evidence IDA] [pmid 11084035]; go_function: protein binding [goid 0005515] [evidence IPI] [pmid 11959851]; go_process: regulation of transcription from Pol II promoter [goid 0006357] [evidence IDA] [pmid 11084035]	2810433C11Rik;5430405L04Rik;Dlixin;Dlxin-1;Dlxin1;DXBwg1492e;NRAGE
NM_007702	1	GI_6680943	0.00157981	6.15981	cell death-inducing DNA fragmentation factor, alpha subunit-like effector A	Mus musculus cell death-inducing DNA fragmentation factor, alpha subunit-like effector A (Cidea), mRNA.	go_component: intracellular [goid 0005622] [evidence IEA]; go_component: mitochondrial membrane [goid 0005740] [evidence IDA] [pmid 12910269]; go_component: mitochondrion [goid 0005739] [evidence IDA] [pmid 12910269]; go_function: apoptosis regulator activity [goid 0016329] [evidence IEA]; go_function: protein binding [goid 0005515] [evidence IPI] [pmid 12910269]; go_process: apoptosis [goid 0006…
NM_145144	1	GI_21553104	0.00216301	36.5738	allograft inflammatory factor 1-like	Mus musculus RIKEN cDNA 2810003C17 gene (2810003C17Rik), mRNA.	go_function: calcium ion binding [goid 0005509] [evidence ISS] [pmid 12466851]	Iba2;MGC30545
NM_026077	1	GI_13385575	0.00218317	1.58933	RIKEN cDNA 3110040N11 gene	Mus musculus RIKEN cDNA 3110040N11 gene (3110040N11Rik), mRNA.
NM_054043	1	GI_17157988	0.00218317	2.10737	Musashi homolog 2 (Drosophila)	Mus musculus Musashi homolog 2 (Drosophila) (Msi2h), mRNA.	go_component: cytoplasm [goid 0005737] [evidence IDA] [pmid 11588182]; go_component: polysome [goid 0005844] [evidence IDA] [pmid 11588182]; go_function: single-stranded RNA binding [goid 0003727] [evidence IDA] [pmid 11588182]; go_function: poly(U) binding [goid 0008266] [evidence IDA] [pmid 11588182]; go_function: nucleic acid binding [goid 0003676] [evidence ISS] [pmid 12466851]; go_process: b…	1700105C15Rik;msi2;Musashi2
NM_009029	1	GI_6677678	0.00220502	2.62749	retinoblastoma 1	Mus musculus retinoblastoma 1 (Rb1), mRNA.	go_component: nucleus [goid 0005634] [evidence IDA] [pmid 10082561]; go_component: transcription factor complex [goid 0005667] [evidence IDA] [pmid 10082561]; go_function: DNA binding [goid 0003677] [evidence IEA]; go_function: protein binding [goid 0005515] [evidence IPI] [pmid 12200151]; go_process: cell growth and/or maintenance [goid 0008151] [evidence IEA]; go_process: negative regulation of…	pRb;Rb;Rb-1
NM_010875	2	GI_24475594	0.00227269	8.15683	neural cell adhesion molecule 1	Mus musculus neural cell adhesion molecule 1 (Ncam1), mRNA.	go_component: integral to membrane [goid 0016021] [evidence TAS] [pmid 12466851]; go_component: plasma membrane [goid 0005886] [evidence IEA]; go_component: extracellular space [goid 0005615] [evidence TAS] [pmid 12466851]; go_function: cell adhesion molecule activity [goid 0005194] [evidence IEA]; go_function: heparin binding [goid 0008201] [evidence IEA]; go_function: ATP binding [goid 0005524]…	CD56;E-NCAM;Ncam;NCAM-1;NCAM-120;NCAM-140;NCAM-180
NM_028099	2	GI_46519172	0.00288004	1.70135	dual specificity phosphatase 11 (RNA/RNP complex 1-interacting)	Mus musculus dual specificity phosphatase 11 (RNA/RNP complex 1-interacting) (Dusp11), mRNA.	go_function: phosphoprotein phosphatase activity [goid 0004721] [evidence ISS] [pmid 12466851]; go_function: protein tyrosine/serine/threonine phosphatase activity [goid 0008138] [evidence ISS] [pmid 12466851]; go_process: protein amino acid dephosphorylation [goid 0006470] [evidence ISS] [pmid 12466851]	2010300F21Rik
NM_010027	1	GI_6753617	0.00307901	2.38971	D-dopachrome tautomerase	Mus musculus D-dopachrome tautomerase (Ddt), mRNA.	go_function: isomerase activity [goid 0016853] [evidence IEA]; go_process: melanin biosynthesis from tyrosine [goid 0006583] [evidence IEA]
NM_010514	1	GI_6754309	0.00336354	2.65473	insulin-like growth factor 2	Mus musculus insulin-like growth factor 2 (Igf2), mRNA.	go_component: extracellular [goid 0005576] [evidence IEA]; go_component: extracellular space [goid 0005615] [evidence TAS] [pmid 12466851]; go_function: growth factor activity [goid 0008083] [evidence IEA]; go_function: peptide hormone [goid 0005180] [evidence IEA]; go_function: hormone activity [goid 0005179] [evidence IEA]; go_process: cell proliferation [goid 0008283] [evidence IEA]; go_proces…	Igf-2;Igf-II;M6pr;Mpr;Peg2
NM_026677	1	GI_21311974	0.00455917	2.65509	RAB13, member RAS oncogene family	Mus musculus RAB13, member RAS oncogene family (Rab13), mRNA.	go_component: cytoplasmic vesicle [goid 0016023] [evidence TAS] [pmid 11025210]; go_component: tight junction [goid 0005923] [evidence IDA] [pmid 11025210]; go_component: Golgi apparatus [goid 0005794] [evidence IDA] [pmid 11042173]; go_component: intercellular junction [goid 0005911] [evidence IDA] [pmid 11025210]; go_component: extrinsic to plasma membrane [goid 0019897] [evidence TAS] [pmid 11…	0610007N03Rik;B230212B15Rik
NM_007868	1	GI_6681202	0.00557275	1.77348	dystrophin, muscular dystrophy	Mus musculus dystrophin, muscular dystrophy (Dmd), mRNA.	go_component: synapse [goid 0045202] [evidence IDA] [pmid 10995443]; go_component: cytoskeleton [goid 0005856] [evidence IEA]; go_function: actin binding [goid 0003779] [evidence IEA]; go_function: zinc ion binding [goid 0008270] [evidence IEA]; go_function: calcium ion binding [goid 0005509] [evidence IEA]; go_function: structural molecule activity [goid 0005198] [evidence IEA]	Dp427;DXSmh7;DXSmh9;mdx;pke
NM_016903		GI_31560469	0.00566661	1.51316	similar to esterase D/formylglutathione hydrolase; esterase D/formylglutathione hydrolase; predicted gene 5456; predicted gene 2904
NM_183017	1	GI_33942090	0.00636539	2.99988	tubulin tyrosine ligase-like family, member 12
NM_029787	2	GI_31981358	0.00649732	2.12551	cytochrome b5 reductase 3	Mus musculus diaphorase 1 (NADH) (Dia1), mRNA.		0610016L08Rik;2500002N19Rik;Dia-1
NM_183257	1	GI_34304033	0.00665367	36.2887	hepcidin antimicrobial peptide 2	Mus musculus RIKEN cDNA 1810073K19 gene (1810073K19Rik), mRNA.
NM_029248	1	GI_21312925	0.00699095	2.08047	TATA box binding protein (Tbp)-associated factor, RNA polymerase I, D; predicted gene 13487	Mus musculus Josephin domain containing 3 (Josd3), transcript variant 2, mRNA.		2810003M17Rik;4930553M18Rik;5930426I11Rik;MGC117821
NM_172532	1	GI_27369747	0.00845705	1.74215	aldhehyde dehydrogenase family 5, subfamily A1
NM_024182	2	GI_31340600	0.00895644	1.79283	RIO kinase 3 (yeast)	Mus musculus RIO kinase 3 (yeast) (Riok3), mRNA.		1200013N13Rik;Sudd
NM_138584	1	GI_20070389	0.00936477	2.77045	spastic paraplegia 21 homolog (human); similar to spastic paraplegia 21 homolog
NM_011619	1	GI_6755842	0.0094671	2.01634	troponin T2, cardiac	Mus musculus troponin T2, cardiac (Tnnt2), mRNA.	go_component: troponin complex [goid 0005861] [evidence IDA] [pmid 12832403]; go_function: structural constituent of cytoskeleton [goid 0005200] [evidence IDA] [pmid 12832403]; go_process: muscle development [goid 0007517] [evidence IEA]; go_process: regulation of muscle contraction [goid 0006937] [evidence IEA]; go_process: muscle contraction [goid 0006936] [evidence IDA] [pmid 12832403]	cTnT;Tnt
NM_177353	2	GI_31340670	0.00970411	2.31403	solute carrier family 9 (sodium/hydrogen exchanger), member 7
NM_009642	3	GI_34328440	0.00970669	2.50156	angiotensin II, type I receptor-associated protein	Mus musculus angiotensin II, type I receptor-associated protein (Agtrap), mRNA.	go_function: receptor activity [goid 0004872] [evidence IEA]; go_function: angiotensin type II receptor activity [goid 0004945] [evidence IMP] [pmid 10425188]; go_process: regulation of blood pressure [goid 0008217] [evidence IMP] [pmid 10425188]	AT1R;Atrap;D4Wsu124e
NM_008250	1	GI_6680224	0.00983033	2.20039	H20-like homeobox
NM_144541		GI_21617850	0.0100394	1.51582	brain and reproductive organ-expressed protein	Mus musculus brain and reproductive organ-expressed protein (Bre), mRNA.		6030405P19Rik;B830038C02Rik
XM_354614	1	GI_38091409	0.0108078	6.48168	myosin, heavy polypeptide 3, skeletal muscle, embryonic	Mus musculus myosin, heavy polypeptide 3, skeletal muscle, embryonic (Myh3), mRNA.
NM_207625	1	GI_46518527	0.0111183	2.39625	acyl-CoA synthetase long-chain family member 4	Mus musculus acyl-CoA synthetase long-chain family member 4 (Acsl4), transcript variant 2, mRNA.	go_component: integral to membrane [goid 0016021] [evidence TAS] [pmid 12466851]; go_function: ligase activity [goid 0016874] [evidence IEA]; go_function: catalytic activity [goid 0003824] [evidence IEA]; go_function: magnesium ion binding [goid 0000287] [evidence IEA]; go_function: long-chain-fatty-acid-CoA ligase activity [goid 0004467] [evidence ISS] [pmid 10669417]; go_process: metabolism [go…	9430020A05Rik;ACS4;Facl4;Lacs4
NM_007389	2	GI_31542390	0.0118044	6.43921	cholinergic receptor, nicotinic, alpha polypeptide 1 (muscle); similar to acetylcholine receptor alpha-subunit	Mus musculus cholinergic receptor, nicotinic, alpha polypeptide 1 (muscle) (Chrna1), mRNA.	go_component: membrane [goid 0016020] [evidence IEA]; go_component: integral to membrane [goid 0016021] [evidence TAS] [pmid 12466851]; go_component: extracellular space [goid 0005615] [evidence TAS] [pmid 12466851]; go_component: Golgi apparatus [goid 0005794] [evidence IDA] [pmid 12388596]; go_component: plasma membrane [goid 0005886] [evidence IDA] [pmid 12388596]; go_function: extracellular l…	Achr-1;Acra
NM_026269	1	GI_21312885	0.0121816	1.25265	RIKEN cDNA 1110007L15 gene; predicted gene 3606	Mus musculus RIKEN cDNA 1110007L15 gene (1110007L15Rik), mRNA.		AW412535
NM_133768	1	GI_19526985	0.0138405	1.95602	argininosuccinate lyase	Mus musculus argininosuccinate lyase (Asl), mRNA.	go_component: cytoplasm [goid 0005737] [evidence ISS] [pmid 12466851]; go_function: argininosuccinate lyase activity [goid 0004056] [evidence ISS] [pmid 12466851]; go_function: catalytic activity [goid 0003824] [evidence ISS] [pmid 12466851]; go_function: lyase activity [goid 0016829] [evidence ISS] [pmid 12466851]; go_process: urea cycle [goid 0000050] [evidence ISS] [pmid 12466851]; go_process:…	2510006M18Rik
NM_011829	2	GI_34328208	0.0141424	1.90776	inosine 5'-phosphate dehydrogenase 1	Mus musculus inosine 5-phosphate dehydrogenase 1 (Impdh1), mRNA.	go_function: catalytic activity [goid 0003824] [evidence IEA]; go_function: oxidoreductase activity [goid 0016491] [evidence IEA]; go_function: IMP dehydrogenase activity [goid 0003938] [evidence IEA]; go_process: purine nucleotide biosynthesis [goid 0006164] [evidence IEA]; go_process: GMP biosynthesis [goid 0006177] [evidence IEA]	B930086D20Rik
NM_020270	2	GI_31543673	0.0147076	4.02914	secretory carrier membrane protein 5	Mus musculus secretory carrier membrane protein 5 (Scamp5), mRNA.	go_component: synaptic vesicle [goid 0008021] [evidence ISS] [pmid 11050114]; go_component: integral to membrane [goid 0016021] [evidence TAS] [pmid 12466851]	Sc5
NM_023813	2	GI_31340582	0.0156821	2.38017	calcium/calmodulin-dependent protein kinase II, delta	Mus musculus calcium/calmodulin-dependent protein kinase II, delta (Camk2d), mRNA.	go_function: ATP binding [goid 0005524] [evidence IEA]; go_function: kinase activity [goid 0016301] [evidence IEA]; go_function: transferase activity [goid 0016740] [evidence IEA]; go_function: protein serine/threonine kinase activity [goid 0004674] [evidence IMP] [pmid 12660151]; go_process: G1/S transition of mitotic cell cycle [goid 0000082] [evidence IMP] [pmid 12660151]; go_process: calcium …	2810011D23Rik;8030469K03Rik;[d]-CaMKII;MGC60852
NM_133930	1	GI_19527147	0.0157013	1.40069	cysteine-rich with EGF-like domains 1	Mus musculus cysteine-rich with EGF-like domains 1 (Creld1), mRNA.
NM_172582	1	GI_27369831	0.0161408	1.29449	coenzyme Q6 homolog (yeast)	Mus musculus coenzyme Q6 homolog (yeast) (Coq6), mRNA.	go_component: extracellular space [goid 0005615] [evidence TAS] [pmid 12466851]; go_function: monooxygenase activity [goid 0004497] [evidence IEA]; go_function: electron transfer flavoprotein [goid 0008246] [evidence IEA]; go_function: oxidoreductase activity [goid 0016491] [evidence IEA]; go_process: aromatic compound metabolism [goid 0006725] [evidence IEA]; go_process: ubiquinone biosynthesis …	5930427M12Rik
NM_172961	2	GI_37202120	0.0161408	4.32204	4-aminobutyrate aminotransferase	Mus musculus 4-aminobutyrate aminotransferase (Abat), mRNA.		9630038C02Rik;I54
NM_009676	1	GI_6753067	0.0161942	1.98477	aldehyde oxidase 1	Mus musculus aldehyde oxidase 1 (Aox1), mRNA.	go_function: molybdenum ion binding [goid 0030151] [evidence IEA]; go_function: oxidoreductase activity [goid 0016491] [evidence IEA]; go_function: aldehyde oxidase activity [goid 0004031] [evidence IEA]; go_function: electron transporter activity [goid 0005489] [evidence IEA]; go_process: electron transport [goid 0006118] [evidence IEA]	AO;Aox-1;Aox-2;Aox2;MGC13774;MoRO;RO
NM_029850	2	GI_31542219	0.0167464	1.91337	B-cell CLL/lymphoma 7A	Mus musculus B-cell CLL/lymphoma 7A (Bcl7a), mRNA.		4432415N06Rik
NM_175401	2	GI_31341787	0.0170098	3.4527	F-box and WD-40 domain protein 17
NM_009736	1	GI_6753159	0.0170653	1.35545	BCL2-associated athanogene 1	Mus musculus Bcl2-associated athanogene 1 (Bag1), mRNA.	go_component: nucleus [goid 0005634] [evidence IDA]; go_component: cytosol [goid 0005829] [evidence IDA]; go_function: chaperone activity [goid 0003754] [evidence IEA]; go_function: apoptosis regulator activity [goid 0016329] [evidence ISS] [pmid 12819136]; go_function: protein binding [goid 0005515] [evidence IEA]; go_process: apoptosis [goid 0006915] [evidence ISS] [pmid 12819136]; go_process: …	Rap46
NM_026343	1	GI_21312805	0.0170653	2.06228	syntaxin 17
NM_080638	1	GI_18079350	0.0170714	1.578	major vault protein	Mus musculus major vault protein (Mvp), mRNA.	go_component: ribonucleoprotein complex [goid 0030529] [evidence IEA]; go_function: calcium ion binding [goid 0005509] [evidence ISS] [pmid 12466851]	2310009M24Rik;LRP;VAULT1
NM_007793	2	GI_31982439	0.017799	1.63531	cystatin B	Mus musculus cystatin B (Cstb), mRNA.	go_function: cysteine protease inhibitor activity [goid 0004869] [evidence IEA]	Stfb
NM_177270	3	GI_33859824	0.0182782	1.85394	cyclin-dependent kinase-like 2 (CDC2-related kinase)	Mus musculus cyclin-dependent kinase-like 2 (CDC2-related kinase) (Cdkl2), mRNA.	go_function: protein serine/threonine kinase activity [goid 0004674] [evidence IEA]; go_function: ATP binding [goid 0005524] [evidence IEA]; go_function: kinase activity [goid 0016301] [evidence IEA]; go_function: transferase activity [goid 0016740] [evidence IEA]	5330436L21Rik;KKIAMRE;Kkm
NM_023197	1	GI_12963566	0.0187226	1.72541	RIKEN cDNA 2310008H09 gene	Mus musculus RIKEN cDNA 2310008H09 gene (2310008H09Rik), mRNA.		Tsg118
NM_011528	1	GI_33859639	0.0195961	1.36774	transaldolase 1	Mus musculus transaldolase 1 (Taldo1), mRNA.	go_component: cytoplasm [goid 0005737] [evidence IEA]; go_function: transaldolase activity [goid 0004801] [evidence IEA]; go_function: transferase activity [goid 0016740] [evidence IEA]; go_function: aldolase activity [goid 0016228] [evidence IEA]; go_process: pentose-phosphate shunt [goid 0006098] [evidence IEA]; go_process: pentose-phosphate shunt, non-oxidative branch [goid 0009052] [evidence …
NM_015792	1	GI_21703349	0.0207691	1.63232	F-box protein 18	Mus musculus F-box only protein 18 (Fbxo18), mRNA.	go_function: ATP binding [goid 0005524] [evidence ISS] [pmid 12466851]	Fbx18
NM_007533	2	GI_31982493	0.0221967	1.54785	branched chain ketoacid dehydrogenase E1, alpha polypeptide	Mus musculus branched chain ketoacid dehydrogenase E1, alpha polypeptide (Bckdha), mRNA.	go_component: mitochondrion [goid 0005739] [evidence IEA]; go_component: extracellular space [goid 0005615] [evidence TAS] [pmid 12466851]; go_function: 3-methyl-2-oxobutanoate dehydrogenase (lipoamide) activity [goid 0003863] [evidence IEA]; go_function: oxidoreductase activity [goid 0016491] [evidence IEA]; go_function: oxidoreductase activity, acting on the aldehyde or oxo group of donors, dis…
NM_019408	1	GI_9506920	0.0221967	2.08202	nuclear factor of kappa light polypeptide gene enhancer in B-cells 2, p49/p100	Mus musculus nuclear factor of kappa light polypeptide gene enhancer in B-cells 2, p49/p100 (Nfkb2), mRNA.	go_component: nucleus [goid 0005634] [evidence ISS] [pmid 12466851]; go_function: transcription factor activity [goid 0003700] [evidence ISS] [pmid 12466851]; go_function: transcription co-activator activity [goid 0003713] [evidence ISS] [pmid 12466851]; go_function: DNA binding [goid 0003677] [evidence ISS] [pmid 12466851]; go_process: lymph gland development [goid 0007515] [evidence TAS] [pmid …	lyt;NF-kappaB2;p49;p49/p100;p50B;p52
NM_008634	1	GI_6678945	0.0223775	4.81555	microtubule-associated protein 1B	Mus musculus microtubule-associated protein 1 B (Mtap1b), mRNA.	go_component: microtubule associated complex [goid 0005875] [evidence TAS] [pmid 11581286]; go_function: cytoskeletal regulatory protein binding [goid 0005519] [evidence TAS] [pmid 11581286]; go_process: microtubule bundling [goid 0001578] [evidence IMP] [pmid 11581286]; go_process: microtubule-based process [goid 0007017] [evidence TAS] [pmid 11581286]; go_process: dendrite morphogenesis [goid 0…	A230055D22;LC1;MAP1B;MAP5;Mtap-5;Mtap5
NM_009569	1	GI_6677632	0.0225321	1.88843	zinc finger protein, multitype 1; similar to FOG	Mus musculus zinc finger protein, multitype 1 (Zfpm1), mRNA.	go_component: nucleus [goid 0005634] [evidence IDA] [pmid 12923059]; go_function: nucleic acid binding [goid 0003676] [evidence IEA]; go_function: DNA binding [goid 0003677] [evidence IEA]; go_function: transcription co-repressor activity [goid 0003714] [evidence TAS] [pmid 12923059]; go_function: protein binding [goid 0005515] [evidence IPI]; go_process: negative regulation of transcription from…	FOG;Fog1
NM_009775	2	GI_31981874	0.022823	2.46709	translocator protein	Mus musculus benzodiazepine receptor, peripheral (Bzrp), mRNA.	go_component: mitochondrion [goid 0005739] [evidence IDA] [pmid 14651853]; go_component: extracellular space [goid 0005615] [evidence TAS] [pmid 12466851]; go_component: integral to membrane [goid 0016021] [evidence TAS] [pmid 12466851]; go_function: receptor activity [goid 0004872] [evidence IEA]	PBR
NM_026342	1	GI_21312815	0.022948	1.24342	family with sequence similarity 114, member A2	Mus musculus RIKEN cDNA 1810073G14 gene (1810073G14Rik), mRNA.		9030624B09Rik
NM_008136	1	GI_6680030	0.0246903	1.41141	guanine nucleotide binding protein-like 1	Mus musculus guanine nucleotide binding protein, related sequence 1 (Gna-rs1), mRNA.	go_function: GTP binding [goid 0005525] [evidence IEA]; go_function: ATP binding [goid 0005524] [evidence ISS] [pmid 12466851]
NM_007494	2	GI_31982499	0.0252801	2.63939	argininosuccinate synthetase 1	Mus musculus argininosuccinate synthetase 1 (Ass1), mRNA.	go_function: argininosuccinate synthase activity [goid 0004055] [evidence IEA]; go_function: ligase activity [goid 0016874] [evidence IEA]; go_function: ATP binding [goid 0005524] [evidence IEA]; go_process: urea cycle [goid 0000050] [evidence IEA]; go_process: arginine biosynthesis [goid 0006526] [evidence IEA]	ASS;Ass-1
NM_145574	1	GI_21704153	0.0267368	2.55525	coiled-coil domain containing 136			4921511K06Rik;MGC8047
NM_198107	1	GI_37674219	0.0267368	1.3938	mediator complex subunit 16	Mus musculus thyroid hormone receptor associated protein 5 (Thrap5), mRNA.		95kDa;A630083L04;Trap95
NM_153396	1	GI_23510262	0.0272454	1.95128	microtubule associated monoxygenase, calponin and LIM domain containing 3	Mus musculus flavoprotein oxidoreductase MICAL3 (Mical3), mRNA.		C130040D16Rik;MICAL-3;mKIAA1364
NM_009656	1	GI_6753035	0.0291055	1.63618	aldehyde dehydrogenase 2, mitochondrial	Mus musculus aldehyde dehydrogenase 2, mitochondrial (Aldh2), mRNA.	go_component: mitochondrion [goid 0005739] [evidence IEA]; go_function: oxidoreductase activity [goid 0016491] [evidence IEA]; go_function: aldehyde dehydrogenase (NAD) activity [goid 0004029] [evidence IEA]; go_function: ATP binding [goid 0005524] [evidence ISS] [pmid 12466851]; go_process: metabolism [goid 0008152] [evidence IEA]	Ahd-5;Ahd5
NM_011050		GI_6754997	0.0293073	1.792	programmed cell death 4	Mus musculus programmed cell death 4 (Pdcd4), mRNA.	go_function: DNA topoisomerase activity [goid 0003916] [evidence IEA]; go_function: isomerase activity [goid 0016853] [evidence IEA]	D19Ucla1;MA-3;TIS
NM_023402		GI_21728375	0.0312636	2.50047	predicted gene 2805; similar to myosin regulatory light chain-like; predicted gene 6242; myosin, light chain 12B, regulatory
NM_009637	1	GI_6752999	0.0325358	1.70278	AE binding protein 2	Mus musculus AE binding protein 2 (Aebp2), mRNA.	go_component: nucleus [goid 0005634] [evidence IDA] [pmid 10329662]; go_function: DNA binding [goid 0003677] [evidence IDA] [pmid 10329662]; go_function: transcription co-repressor activity [goid 0003714] [evidence IDA] [pmid 10329662]; go_process: regulation of transcription, DNA-dependent [goid 0006355] [evidence IDA] [pmid 10329662]	B230313N05Rik
NM_025542	1	GI_30794467	0.0336609	1.36944	RIKEN cDNA 2410001C21 gene	Mus musculus RIKEN cDNA 2410001C21 gene (2410001C21Rik), mRNA.
NM_001033476	1	GI_85702000	0.0339439	5.35049	AHNAK nucleoprotein 2; similar to Unknown (protein for IMAGE:3599271)	Mus musculus expressed sequence AI450948 (AI450948), mRNA.		Gm1185
NM_172784	1	GI_31542054	0.0352384	3.00478	low density lipoprotein receptor-related protein 11	Mus musculus low density lipoprotein receptor-related protein 11 (Lrp11), mRNA.	go_component: integral to membrane [goid 0016021] [evidence TAS] [pmid 12466851]	6330533B21;9830160H19Rik
NM_013712	1	GI_7305190	0.0370349	2.26605	integrin beta 1 binding protein 2	Mus musculus integrin beta 1 binding protein 2 (Itgb1bp2), mRNA.	go_component: Z disc [goid 0030018] [evidence IDA] [pmid 10506186]; go_function: zinc ion binding [goid 0008270] [evidence IDA] [pmid 12965203]; go_function: calcium ion binding [goid 0005509] [evidence IDA] [pmid 12965203]	Chordc3
NM_019752	2	GI_31980990	0.0370392	1.66456	HtrA serine peptidase 2	Mus musculus protease, serine, 25 (Prss25), mRNA.	go_component: integral to membrane [goid 0016021] [evidence TAS] [pmid 12466851]; go_component: mitochondrion [goid 0005739] [evidence IEA]; go_function: trypsin activity [goid 0004295] [evidence IEA]; go_function: serine-type endopeptidase activity [goid 0004252] [evidence IEA]; go_function: peptidase activity [goid 0008233] [evidence IEA]; go_function: hydrolase activity [goid 0016787] [evidenc…	HtrA2;mnd2;Omi
NM_010515	1	GI_23956053	0.0383437	1.55493	insulin-like growth factor 2 receptor	Mus musculus insulin-like growth factor 2 receptor (Igf2r), mRNA.	go_component: lysosome [goid 0005764] [evidence IEA]; go_component: integral to membrane [goid 0016021] [evidence TAS] [pmid 12466851]; go_component: membrane [goid 0016020] [evidence IEA]; go_component: perinuclear space [goid 0005653] [evidence IDA] [pmid 12729502]; go_component: nucleus [goid 0005634] [evidence IDA] [pmid 12729502]; go_component: extracellular space [goid 0005615] [evidence TA…	CD222;CI-MPR;M6P/IGF2R;Mpr300
NM_028303	1	GI_21312243	0.0386919	1.56957	PDZ domain containing 11	Mus musculus RIKEN cDNA 2700099C19 gene (2700099C19Rik), mRNA.	go_process: protein targeting [goid 0006605] [evidence ISS] [pmid 12466851]; go_process: intracellular signaling cascade [goid 0007242] [evidence ISS] [pmid 12466851]	1810012H22Rik;2310079D11Rik
NM_145070	2	GI_40789285	0.0387072	2.12984	huntingtin interacting protein 1 related	Mus musculus huntingtin interacting protein 1 related (Hip1r), mRNA.	go_component: coated pit [goid 0005905] [evidence IDA] [pmid 10613908]; go_component: cytoskeleton [goid 0005856] [evidence IDA] [pmid 10613908]; go_component: kinesin complex [goid 0005871] [evidence IEA]; go_function: actin binding [goid 0003779] [evidence IDA] [pmid 10613908]; go_process: receptor mediated endocytosis [goid 0006898] [evidence IDA] [pmid 10613908]	mKIAA0655
NM_026229	1	GI_21312913	0.0389266	1.62124	G protein-coupled receptor 89
NM_022655	1	GI_61098148	0.0390824	1.34503	iron responsive element binding protein 2	Mus musculus iron responsive element binding protein 2 (Ireb2), mRNA.	go_component: cytoplasm [goid 0005737] [evidence IDA]; go_function: RNA binding [goid 0003723] [evidence IEA]; go_function: lyase activity [goid 0016829] [evidence IEA]; go_function: iron ion binding [goid 0005506] [evidence IEA]; go_function: metal ion binding [goid 0046872] [evidence IEA]; go_function: iron-sulfur cluster binding [goid 0051536] [evidence IEA]; go_function: aconitate hydratase a…	D9Ertd85e;DKFZp564D1164;Irp2
NM_146002	1	GI_22122462	0.0407148	1.54728	rhomboid domain containing 2
NM_023475	2	GI_24475681	0.0420582	1.44806	serine hydrolase-like	Mus musculus serine hydrolase-like (Serhl), mRNA.	go_component: peroxisome [goid 0005777] [evidence ISS] [pmid 11352564]; go_component: cytoplasmic vesicle [goid 0016023] [evidence IDA] [pmid 11352564]; go_function: catalytic activity [goid 0003824] [evidence IEA]; go_function: hydrolase activity [goid 0016787] [evidence ISS] [pmid 11352564]; go_process: aromatic compound metabolism [goid 0006725] [evidence IEA]	0610008B10Rik;1110019M09Rik
NM_016862	2	GI_31980822	0.0438036	1.35882	vesicle transport through interaction with t-SNAREs homolog 1A (yeast)	Mus musculus vesicle transport through interaction with t-SNAREs homolog 1A (yeast) (Vti1a), mRNA.	go_component: integral to membrane [goid 0016021] [evidence IEA]; go_component: kinesin complex [goid 0005871] [evidence IEA]; go_function: protein transporter activity [goid 0008565] [evidence IEA]; go_process: transport [goid 0006810] [evidence IEA]; go_process: intracellular protein transport [goid 0006886] [evidence IEA]; go_process: protein transport [goid 0015031] [evidence IEA]	1110014F16Rik;1110018K19Rik;MVti1;MVti1a;Vti1;Vti1-rp2
NM_021327	1	GI_10946635	0.0452893	1.52132	TNFAIP3 interacting protein 1	Mus musculus TNFAIP3 interacting protein 1 (Tnip1), mRNA.	go_component: nucleus [goid 0005634] [evidence IEA]; go_component: cytoplasm [goid 0005737] [evidence IDA] [pmid 10385526]; go_component: kinesin complex [goid 0005871] [evidence IEA]	ABIN;ABIN1;Naf1;Nef;VAN
NM_016739	2	GI_42558247	0.0457533	1.36504	cell cycle associated protein 1	Mus musculus GPI-anchored membrane protein 1 (Gpiap1), mRNA.		Gpiap;MMGPIP137;P137
NM_011116	1	GI_7242180	0.0460483	1.91671	phospholipase D family, member 3	Mus musculus phospholipase D3 (Pld3), mRNA.	go_component: membrane fraction [goid 0005624] [evidence ISS] [pmid 9804947]; go_component: integral to membrane [goid 0016021] [evidence TAS] [pmid 12466851]; go_function: phospholipase D activity [goid 0004630] [evidence ISS] [pmid 9804947]; go_function: catalytic activity [goid 0003824] [evidence ISS] [pmid 12466851]; go_process: metabolism [goid 0008152] [evidence ISS] [pmid 12466851]	Sam-9
NM_010325	1	GI_6754035	0.0468554	1.2635	glutamate oxaloacetate transaminase 2, mitochondrial	Mus musculus glutamate oxaloacetate transaminase 2, mitochondrial (Got2), mRNA.	go_component: mitochondrion [goid 0005739] [evidence IEA]; go_component: extracellular space [goid 0005615] [evidence TAS] [pmid 12466851]; go_function: aspartate transaminase activity [goid 0004069] [evidence IEA]; go_function: transaminase activity [goid 0008483] [evidence IEA]; go_function: transferase activity [goid 0016740] [evidence IEA]; go_process: amino acid metabolism [goid 0006520] [ev…	FABP-pm;Got-2;mAspAT
NM_007606	2	GI_31982860	0.0470604	3.66081	carbonic anhydrase 3	Mus musculus carbonic anhydrase 3 (Car3), mRNA.	go_function: carbonate dehydratase activity [goid 0004089] [evidence IEA]; go_function: zinc ion binding [goid 0008270] [evidence IEA]; go_function: lyase activity [goid 0016829] [evidence IEA]; go_process: one-carbon compound metabolism [goid 0006730] [evidence IEA]	Car-3
NM_024191	1	GI_18859590	0.0470604	1.87732	ADP-ribosylation factor-like 2 binding protein	Mus musculus ADP-ribosylation factor-like 2 binding protein (Arl2bp), mRNA.	go_component: soluble fraction [goid 0005625] [evidence ISS] [pmid 10488091]; go_function: GTPase activator activity [goid 0005096] [evidence ISS] [pmid 10488091]; go_function: protein binding [goid 0005515] [evidence ISS] [pmid 10488091]; go_function: small GTPase regulatory/interacting protein activity [goid 0005083] [evidence ISS] [pmid 10488091]; go_process: biological_process unknown [goid 0…	1700010P10Rik;1700027H16Rik;6330544B05Rik;Bart1
NM_145476	2	GI_42734462	0.0470604	1.22963	TBC1 domain family, member 22a
NM_144874	2	GI_31541931	0.047678	1.55056	COX15 homolog, cytochrome c oxidase assembly protein (yeast)	Mus musculus COX15 homolog, cytochrome c oxidase assembly protein (yeast) (Cox15), mRNA.		2900026G05Rik;MGC18952
NM_153162	2	GI_31981971	0.0478595	1.94574	thioredoxin reductase 3	Mus musculus thioredoxin reductase 3 (Txnrd3), mRNA.	go_component: microsome [goid 0005792] [evidence IDA] [pmid 11259642]; go_component: cytoplasm [goid 0005737] [evidence ISS] [pmid 12466851]; go_function: thioredoxin disulfide reductase activity [goid 0004791] [evidence IDA] [pmid 11259642]; go_function: oxidoreductase activity [goid 0016491] [evidence ISS] [pmid 12466851]; go_function: electron transfer flavoprotein [goid 0008246] [evidence ISS…	Tgr;TR2
NM_027898	2	GI_26665872	0.0483035	2.60777	GRAM domain containing 1A	Mus musculus DNA segment, Chr 7, Brigham & Womens Genetics 0611 expressed (D7Bwg0611e), mRNA.		1300003M23Rik
NM_133803	1	GI_19527017	0.0489398	1.79742	dipeptidylpeptidase 3	Mus musculus dipeptidylpeptidase 3 (Dpp3), mRNA.	go_component: cytoplasm [goid 0005737] [evidence IEA]; go_function: aminopeptidase activity [goid 0004177] [evidence IEA]; go_function: metallopeptidase activity [goid 0008237] [evidence IEA]; go_function: hydrolase activity [goid 0016787] [evidence IEA]; go_function: dipeptidyl-peptidase III activity [goid 0017039] [evidence IEA]; go_process: proteolysis and peptidolysis [goid 0006508] [evidence…	4930533O14Rik
NM_008450	1	GI_6680575	0.0491855	1.59044	kinesin light chain 1; similar to Kinesin light chain 1	Mus musculus kinesin 2 (Kns2), mRNA.	go_component: kinesin complex [goid 0005871] [evidence IEA]; go_function: microtubule motor activity [goid 0003777] [evidence IEA]; go_function: motor activity [goid 0003774] [evidence IEA]; go_process: microtubule-based process [goid 0007017] [evidence IEA]	60/70kDa;Klc1
NM_026085	1	GI_13385583	0.0494364	1.60995	RIKEN cDNA 3110049J23 gene	Mus musculus RIKEN cDNA 3110049J23 gene (3110049J23Rik), mRNA.	go_function: catalytic activity [goid 0003824] [evidence IEA]; go_function: oxidoreductase activity [goid 0016491] [evidence IEA]; go_process: biosynthesis [goid 0009058] [evidence IEA]
NM_134038	1	GI_19527253	0.0499014	2.26108	solute carrier family 16 (monocarboxylic acid transporters), member 6	Mus musculus solute carrier family 16 (monocarboxylic acid transporters), member 6 (Slc16a6), mRNA.		ESTM12;MCT6;MGC27628
Genes downregulated in SOD-/-
Accession	acc version	Gid	fdr_p	foldchng	Name	Definition	Ontology	Synonym
NM_007421	1	GI_6671518	0.0428698	-1.36262	adenylosuccinate synthetase like 1
NM_007905	1	GI_6681270	6.20436e-05	-3.76264	polyhomeotic-like 1 (Drosophila)	Mus musculus polyhomeotic-like 1 (Drosophila) (Phc1), mRNA.	go_component: nucleus [goid 0005634] [evidence IDA] [pmid 14557078]; go_component: nuclear body [goid 0016604] [evidence IDA] [pmid 12183370]; go_function: DNA binding [goid 0003677] [evidence IEA]; go_function: protein binding [goid 0005515] [evidence IPI] [pmid 12183370]; go_process: development [goid 0007275] [evidence IEA]	Edr;Edr1;Mph1;Rae-28;rae28
NM_007983	2	GI_40789279	0.0270982	-1.79327	Fas-associated factor 1	Mus musculus Fas-associated factor 1 (Faf1), mRNA.	go_component: nucleus [goid 0005634] [evidence IEA]; go_process: apoptosis [goid 0006915] [evidence IEA]	Dffrx;Fam
NM_007994	1	GI_6679760	0.0470604	-2.2492	fructose bisphosphatase 2	Mus musculus fructose bisphosphatase 2 (Fbp2), mRNA.	go_function: hydrolase activity [goid 0016787] [evidence IEA]; go_function: fructose-bisphosphatase activity [goid 0042132] [evidence IEA]; go_function: phosphoric ester hydrolase activity [goid 0042578] [evidence IEA]; go_process: carbohydrate metabolism [goid 0005975] [evidence IEA]; go_process: gluconeogenesis [goid 0006094] [evidence IEA]	Fbp-1;Fbp1
NM_009005	1	GI_6679598	0.0175523	-1.43093	RAB7, member RAS oncogene family	Mus musculus RAB7, member RAS oncogene family (Rab7), mRNA.	go_component: late endosome [goid 0005770] [evidence IDA] [pmid 11172003]; go_component: Golgi apparatus [goid 0005794] [evidence IDA] [pmid 11042173]; go_function: protein transporter activity [goid 0008565] [evidence IEA]; go_function: RAB small monomeric GTPase activity [goid 0003928] [evidence IEA]; go_function: small monomeric GTPase activity [goid 0003925] [evidence IEA]; go_function: GTP b…
NM_009329	2	GI_31982822	0.0399308	-1.78268	zinc finger protein 354A	Mus musculus zinc finger protein 354A (Zfp354a), mRNA.	go_component: intracellular [goid 0005622] [evidence IEA]; go_component: nucleus [goid 0005634] [evidence IEA]; go_component: transcription factor complex [goid 0005667] [evidence IEA]; go_function: nucleic acid binding [goid 0003676] [evidence IEA]; go_function: DNA binding [goid 0003677] [evidence IEA]; go_function: transcription factor activity [goid 0003700] [evidence IEA]; go_function: trans…	kid1;Tcf17
NM_009480		GI_6678520	0.0185142	-1.64302	upstream transcription factor 1	Mus musculus upstream transcription factor 1 (Usf1), mRNA.	go_component: nucleus [goid 0005634] [evidence IEA]; go_component: transcription factor complex [goid 0005667] [evidence IEA]; go_function: DNA binding [goid 0003677] [evidence IEA]; go_function: transcription factor activity [goid 0003700] [evidence IEA]; go_process: regulation of transcription, DNA-dependent [goid 0006355] [evidence IEA]
NM_009768	1	GI_34915987	0.015147	-1.52904	basigin	Mus musculus basigin (Bsg), mRNA.	go_component: integral to membrane [goid 0016021] [evidence TAS] [pmid 12466851]; go_component: extracellular space [goid 0005615] [evidence TAS] [pmid 12466851]	CD147;EMMPRIN;HT-7
NM_010602		GI_34328178	0.028525	-1.51253	potassium inwardly rectifying channel, subfamily J, member 11	Mus musculus potassium inwardly rectifying channel, subfamily J, member 11 (Kcnj11), mRNA.	go_component: integral to plasma membrane [goid 0005887] [evidence IEA]; go_component: integral to membrane [goid 0016021] [evidence TAS] [pmid 12466851]; go_component: membrane [goid 0016020] [evidence IEA]; go_function: ion channel activity [goid 0005216] [evidence IEA]; go_function: inward rectifier potassium channel activity [goid 0005242] [evidence IEA]; go_function: voltage-gated ion channe…	Kir6.2;mBIR
NM_011294	2	GI_31560554	0.0223775	-2.21334	similar to Activated RNA polymerase II transcriptional coactivator p15 precursor (SUB1 homolog) (Positive cofactor 4) (PC4) (p14) (Single-stranded DNA-binding protein p9); SUB1 homolog (S. cerevisiae)	Mus musculus RNA polymerase II transcriptional coactivator (Rpo2tc1), mRNA.	go_component: nucleus [goid 0005634] [evidence IEA]; go_function: transcription co-activator activity [goid 0003713] [evidence IEA]; go_function: DNA binding [goid 0003677] [evidence IEA]; go_function: translation regulator activity [goid 0045182] [evidence IEA]; go_process: transcription [goid 0006350] [evidence IEA]; go_process: regulation of transcription, DNA-dependent [goid 0006355] [evidenc…	P15;P9;Pc4
NM_011341	3	GI_46195814	0.0292704	-1.37386	stromal cell derived factor 4	Mus musculus stromal cell derived factor 4 (Sdf4), mRNA.	go_component: Golgi apparatus [goid 0005794] [evidence IEA]; go_component: extracellular space [goid 0005615] [evidence TAS] [pmid 12466851]; go_function: calcium ion binding [goid 0005509] [evidence IEA]	Cab45
NM_011568	1	GI_6755762	0.0100366	-1.37644	THO complex 4
NM_011877	1	GI_6755239	0.0267368	-1.94071	protein tyrosine phosphatase, non-receptor type 21	Mus musculus protein tyrosine phosphatase, non-receptor type 21 (Ptpn21), mRNA.	go_component: cytoskeleton [goid 0005856] [evidence IEA]; go_function: protein phosphatase activity [goid 0004721] [evidence IEA]; go_function: protein tyrosine phosphatase activity [goid 0004725] [evidence IEA]; go_function: hydrolase activity [goid 0016787] [evidence IEA]; go_function: structural molecule activity [goid 0005198] [evidence IEA]; go_function: cysteine-type endopeptidase activity …	PTPD1;PTPRL10
NM_013529	1	GI_7305086	0.0405154	-2.05518	glutamine fructose-6-phosphate transaminase 2	Mus musculus glutamine fructose-6-phosphate transaminase 2 (Gfpt2), mRNA.	go_component: cytoplasm [goid 0005737] [evidence IEA]; go_function: sugar binding [goid 0005529] [evidence IEA]; go_function: glutamine-fructose-6-phosphate transaminase (isomerizing) activity [goid 0004360] [evidence TAS] [pmid 9060444]; go_function: transaminase activity [goid 0008483] [evidence IEA]; go_function: transferase activity [goid 0016740] [evidence IEA]; go_function: carbon-nitrogen …	GFAT2
NM_016862	2	GI_31980822	0.0486042	-1.49286	vesicle transport through interaction with t-SNAREs homolog 1A (yeast)	Mus musculus vesicle transport through interaction with t-SNAREs homolog 1A (yeast) (Vti1a), mRNA.	go_component: integral to membrane [goid 0016021] [evidence IEA]; go_component: kinesin complex [goid 0005871] [evidence IEA]; go_function: protein transporter activity [goid 0008565] [evidence IEA]; go_process: transport [goid 0006810] [evidence IEA]; go_process: intracellular protein transport [goid 0006886] [evidence IEA]; go_process: protein transport [goid 0015031] [evidence IEA]	1110014F16Rik;1110018K19Rik;MVti1;MVti1a;Vti1;Vti1-rp2
NM_017374	2	GI_40254559	0.0141424	-1.45747	similar to protein phosphatase 2a, catalytic subunit, beta isoform; protein phosphatase 2 (formerly 2A), catalytic subunit, beta isoform	Mus musculus protein phosphatase 2a, catalytic subunit, beta isoform (Ppp2cb), mRNA.	go_component: cytoplasm [goid 0005737] [evidence IDA] [pmid 10781942]; go_component: nucleus [goid 0005634] [evidence TAS] [pmid 10781942]; go_function: protein phosphatase type 2A, intrinsic catalyst activity [goid 0008600] [evidence IEA]; go_function: hydrolase activity [goid 0016787] [evidence ISS] [pmid 12466851]; go_function: manganese ion binding [goid 0030145] [evidence ISS] [pmid 12466851…	D8Ertd766e
NM_019715	1	GI_9789926	0.00649732	-1.72889	potassium channel modulatory factor 1	Mus musculus potassium channel modulatory factor 1 (Kcmf1), mRNA.		1700094M07Rik;Debt91;Pmcf
NM_019766	2	GI_31980992	0.015817	-1.81929	predicted gene 9769; prostaglandin E synthase 3 (cytosolic); similar to Sid3177p; predicted gene 11893	Mus musculus telomerase binding protein, p23 (Tebp), mRNA.	go_component: cellular_component unknown [goid 0008372] [evidence ND]; go_function: molecular_function unknown [goid 0005554] [evidence ND]; go_process: biological_process unknown [goid 0000004] [evidence ND]	5730442A20Rik;cPGES;Ptges;sid3177
NM_019953	1	GI_9903606	0.0312984	-1.45776	canopy 2 homolog (zebrafish)	Mus musculus transmembrane protein 4 (Tmem4), mRNA.	go_component: extracellular space [goid 0005615] [evidence TAS] [pmid 12466851]; go_function: molecular_function unknown [goid 0005554] [evidence ND]; go_process: biological_process unknown [goid 0000004] [evidence ND]	5330432A10Rik;D10Bwg1546e;Zsig9
NM_021510	1	GI_10946927	0.0491259	-2.07434	heterogeneous nuclear ribonucleoprotein H1	Mus musculus heterogeneous nuclear ribonucleoprotein H1 (Hnrph1), mRNA.	go_component: virion [goid 0019012] [evidence IEA]; go_component: viral nucleocapsid [goid 0019013] [evidence IEA]; go_component: ribonucleoprotein complex [goid 0030529] [evidence IEA]; go_function: nucleic acid binding [goid 0003676] [evidence IEA]	E430005G16Rik;Hnrnph
NM_022329	2	GI_31560298	0.0309795	-1.65512	torsin A interacting protein 2	Mus musculus interferon alpha responsive gene (Ifrg15), mRNA.		1110020D10Rik;15kDa
NM_022889	2	GI_31560287	0.00526388	-3.38891	similar to PES1 protein; predicted gene 5472; pescadillo homolog 1, containing BRCT domain (zebrafish)	Mus musculus pescadillo homolog 1, containing BRCT domain (zebrafish) (Pes1), mRNA.	go_component: condensed chromosome [goid 0000793] [evidence IDA] [pmid 12237316]; go_component: intracellular [goid 0005622] [evidence IEA]; go_component: nucleus [goid 0005634] [evidence IDA] [pmid 11112348]; go_component: kinesin complex [goid 0005871] [evidence IEA]; go_component: nucleolus [goid 0005730] [evidence IDA] [pmid 12237316]; go_component: metaphase chromosome [goid 0005710] [eviden…
NM_025365	2	GI_31982675	0.0327901	-1.56703	translocase of outer mitochondrial membrane 6 homolog (yeast); hypothetical protein LOC100047839	Mus musculus RIKEN cDNA 1110002E23 gene (1110002E23Rik), mRNA.
NM_026030	1	GI_14149755	0.00726962	-1.63171	similar to Eif2s2 protein; eukaryotic translation initiation factor 2, subunit 2 (beta)	Mus musculus eukaryotic translation initiation factor 2, subunit 2 (beta) (Eif2s2), mRNA.	go_function: translation initiation factor activity [goid 0003743] [evidence IEA]; go_function: electron transporter activity [goid 0005489] [evidence ISS] [pmid 12466851]; go_process: protein biosynthesis [goid 0006412] [evidence IEA]; go_process: translational initiation [goid 0006413] [evidence IEA]; go_process: electron transport [goid 0006118] [evidence ISS] [pmid 12466851]	2810026E11Rik;38kDa;D2Ertd303e;EIF2;EIF2B
NM_026161	1	GI_13385665	0.00833065	-2.0482	C1q and tumor necrosis factor related protein 4	Mus musculus C1q and tumor necrosis factor related protein 4 (C1qtnf4), mRNA.		0710001E10Rik
NM_026308	1	GI_13385803	0.0423268	-1.4729	ribonuclease P 21 subunit (human)	Mus musculus ribonuclease P 21kDa subunit (human) (Rpp21), mRNA.		0610037N01Rik
NM_026395	1	GI_13385881	0.0270982	-1.47354	RER1 retention in endoplasmic reticulum 1 homolog (S. cerevisiae)	Mus musculus RIKEN cDNA 1110060F11 gene (1110060F11Rik), mRNA.	go_component: integral to membrane [goid 0016021] [evidence TAS] [pmid 12466851]; go_component: integral to Golgi membrane [goid 0030173] [evidence ISS] [pmid 12466851]; go_component: Golgi apparatus [goid 0005794] [evidence ISS] [pmid 12466851]; go_function: ATP binding [goid 0005524] [evidence ISS] [pmid 12466851]; go_process: retrograde (Golgi to ER) transport [goid 0006890] [evidence ISS] [pm…	5830454N22Rik
NM_026532	2	GI_31543355	0.0296361	-1.74954	similar to Chain A, D92n,D94n Double Point Mutant Of Human Nuclear Transport Factor 2 (Ntf2); predicted gene 10349; predicted gene 4682; nuclear transport factor 2; similar to nuclear transport factor 2; predicted gene 9386; predicted gene 10333	Mus musculus nuclear transport factor 2 (Nutf2), mRNA.	go_component: cellular_component unknown [goid 0008372] [evidence ND]; go_component: intracellular [goid 0005622] [evidence ISS] [pmid 12466851]; go_component: nucleus [goid 0005634] [evidence ISS] [pmid 12466851]; go_component: nuclear pore [goid 0005643] [evidence ISS] [pmid 12466851]; go_component: cytosol [goid 0005829] [evidence ISS] [pmid 12466851]; go_function: molecular_function unknown […	2700067I02Rik;Ntf2;Ntf3;PP15
NM_026932	2	GI_34328294	0.0495936	-1.91218	EBNA1 binding protein 2	Mus musculus EBNA1 binding protein 2 (Ebna1bp2), mRNA.	go_component: nucleus [goid 0005634] [evidence IEA]; go_component: nucleolus [goid 0005730] [evidence TAS] [pmid 11327720]; go_component: kinesin complex [goid 0005871] [evidence IEA]; go_function: protein binding [goid 0005515] [evidence TAS] [pmid 11327720]; go_process: rRNA processing [goid 0006364] [evidence TAS] [pmid 11327720]; go_process: ribosome biogenesis [goid 0007046] [evidence IEA]; …	1810014B19Rik;Ebp2;Nobp;p40
NM_027352	2	GI_31980644	0.0291055	-1.33452	golgi reassembly stacking protein 2	Mus musculus golgi reassembly stacking protein 2 (Gorasp2), mRNA.	go_component: cellular_component unknown [goid 0008372] [evidence ND]; go_function: molecular_function unknown [goid 0005554] [evidence ND]; go_process: biological_process unknown [goid 0000004] [evidence ND]	0610011A07Rik;2410043M02Rik;5730520M13Rik;9430094F20Rik;GOLPH2;GRASP55;GRS2;p59
NM_029339	2	GI_31981319	0.0389266	-1.2596	coiled-coil domain containing 101	Mus musculus RIKEN cDNA 1700023O11 gene (1700023O11Rik), mRNA.
NM_030258	2	GI_31981401	0.0173944	-1.70467	G protein-coupled receptor 146
NM_031843	2	GI_31981424	0.042327	-1.75242	dipeptidylpeptidase 7	Mus musculus dipeptidylpeptidase 7 (Dpp7), mRNA.	go_component: lysosome [goid 0005764] [evidence IEA]; go_component: extracellular space [goid 0005615] [evidence TAS] [pmid 12466851]; go_function: catalytic activity [goid 0003824] [evidence IEA]; go_function: aminopeptidase activity [goid 0004177] [evidence IEA]; go_function: serine-type endopeptidase activity [goid 0004252] [evidence IEA]; go_function: hydrolase activity [goid 0016787] [eviden…	Dpp2;DPPII;QPP
NM_133942	1	GI_19527161	0.0352384	-1.63941	pleckstrin homology domain containing, family A (phosphoinositide binding specific) member 1	Mus musculus expressed sequence AA960558 (AA960558), mRNA.		C920009D07Rik
NM_134096	1	GI_19527325	0.0133518	-2.5158	family with sequence similarity 19, member A5	Mus musculus expressed sequence AW049604 (AW049604), mRNA.	go_component: extracellular space [goid 0005615] [evidence TAS] [pmid 12466851]	TAFA5
NM_138671		GI_20149759	0.0170576	-1.65927	NAD kinase	Mus musculus cDNA sequence BC004012 (BC004012), mRNA.	go_function: kinase activity [goid 0016301] [evidence IEA]; go_function: transferase activity [goid 0016740] [evidence IEA]	MGC7589
NM_145556	2	GI_31543841	0.0327901	-2.07835	predicted gene 13886; TAR DNA binding protein	Mus musculus TAR DNA binding protein (Tardbp), mRNA.	go_component: nucleus [goid 0005634] [evidence IEA]; go_function: RNA binding [goid 0003723] [evidence IEA]; go_function: nucleic acid binding [goid 0003676] [evidence IEA]; go_function: DNA binding [goid 0003677] [evidence IEA]; go_process: regulation of transcription, DNA-dependent [goid 0006355] [evidence IEA]
NM_145596	2	GI_30795221	0.0457533	-1.39127	similar to Transcriptional repressor p66 alpha (GATA zinc finger domain-containing protein 2A); GATA zinc finger domain containing 2A	Mus musculus cDNA sequence BC031407 (BC031407), mRNA.		1110066C11Rik;MGC29315;MGC36975
NM_145985	2	GI_31981862	0.0332007	-1.47305	similar to Archain 1; archain 1; similar to coat protein delta-cop; predicted gene 8752; predicted gene 8750; similar to archain	Mus musculus archain 1 (Arcn1), mRNA.		4632432M07Rik;MGC27546
NM_148926	1	GI_22507320	0.0454642	-1.30378	zinc finger, AN1-type domain 3; similar to Zfand3 protein	Mus musculus testis expressed gene 27 (Tex27), mRNA.		TEG-27
NM_153136	1	GI_23346576	0.00689516	-2.49967	nudix (nucleoside diphosphate linked moiety X)-type motif 18	Mus musculus cDNA sequence BC036718 (BC036718), mRNA.		MGC38179
NM_172380	1	GI_27369504	0.0348836	-1.60822	KTEL (Lys-Tyr-Glu-Leu) containing 1	Mus musculus RIKEN cDNA 9630046K23 gene (9630046K23Rik), mRNA.	go_component: extracellular space [goid 0005615] [evidence TAS] [pmid 12466851]
NM_172529	1	GI_27369733	0.00911166	-1.52665	similar to N-acetylglucosamine-1-phosphotransferase, gamma subunit; N-acetylglucosamine-1-phosphotransferase, gamma subunit	Mus musculus expressed sequence AU067744 (AU067744), mRNA.		6430527N14Rik;A830081F19;Mdcp1
NM_177370	2	GI_31340782	0.0496389	-1.50165	rhomboid domain containing 3	Mus musculus RIKEN cDNA 5730411O18 gene (5730411O18Rik), mRNA.

## Sheet: Tabele S2 functional classifica
Table S2. Gene functional classification for genes differentially expressed in SOD-/- mice compared to WT in extensor digitorum longus muscle.
Classification of genes upregulated in SOD-/-
Category	Term	Count	%	PValue	Genes	List Total	Pop Hits	Pop Total	Fold Enrichment	Bonferroni	Benjamini	FDR
GOTERM_BP_FAT	GO:0009064~glutamine family amino acid metabolic process	4	4.25532	0.00102704	NM_133768, NM_007494, NM_172532, NM_010325	64	43	13588	19.75	0.473342	0.473342	1.51421
GOTERM_BP_FAT	GO:0051186~cofactor metabolic process	5	5.31915	0.0100366	NM_153162, NM_011528, NM_022655, NM_172582, NM_172532	64	182	13588	5.83276	0.998154	0.792707	13.9104
GOTERM_BP_FAT	GO:0055114~oxidation reduction	9	9.57447	0.0120297	NM_153162, NM_007533, NM_009656, NM_172582, NM_172532, NM_011829, NM_029787, NM_153396, NM_009676	64	672	13588	2.84347	0.999475	0.779181	16.4485
GOTERM_BP_FAT	GO:0042592~homeostatic process	8	8.51064	0.0180172	NM_153162, NM_022655, NM_177353, NM_183257, NM_007389, NM_009029, NM_007868, NM_007702	64	584	13588	2.90839	0.999988	0.75784	23.6596
GOTERM_CC_FAT	GO:0005829~cytosol	11	11.7021	0.000292951	NM_019791, NM_008450, NM_028303, NM_022655, NM_009736, NM_138584, NM_016739, NM_011670, NM_011050, NM_029787, NM_008634	62	549	12504	4.0409	0.0466356	0.0466356	0.35428
GOTERM_CC_FAT	GO:0005739~mitochondrion	17	18.0851	0.000447889	NM_007533, NM_009656, NM_023475, NM_007494, NM_172532, NM_010325, NM_145574, NM_144874, NM_019752, NM_022655, NM_024191, NM_009775, NM_172961, NM_172582, NM_007702, NM_029787, NM_207625	62	1322	12504	2.59343	0.0704198	0.0358526	0.541188
GOTERM_CC_FAT	GO:0044429~mitochondrial part	10	10.6383	0.000922999	NM_144874, NM_019752, NM_007533, NM_009656, NM_024191, NM_172961, NM_007702, NM_010325, NM_029787, NM_207625	62	524	12504	3.84881	0.139738	0.0489349	1.11233
GOTERM_CC_FAT	GO:0031410~cytoplasmic vesicle	9	9.57447	0.00310938	NM_008450, NM_020270, NM_026677, NM_009642, NM_138584, NM_145070, NM_010515, NM_016903, NM_023475	62	508	12504	3.57303	0.398073	0.119183	3.70206
GOTERM_CC_FAT	GO:0031982~vesicle	9	9.57447	0.00354364	NM_008450, NM_020270, NM_026677, NM_009642, NM_138584, NM_145070, NM_010515, NM_016903, NM_023475	62	519	12504	3.4973	0.439339	0.109282	4.20896
GOTERM_CC_FAT	GO:0031967~organelle envelope	9	9.57447	0.00450298	NM_144874, NM_019752, NM_024191, NM_019390, NM_010515, NM_007702, NM_010325, NM_029787, NM_207625	62	540	12504	3.36129	0.520803	0.115389	5.32012
GOTERM_CC_FAT	GO:0031975~envelope	9	9.57447	0.0046039	NM_144874, NM_019752, NM_024191, NM_019390, NM_010515, NM_007702, NM_010325, NM_029787, NM_207625	62	542	12504	3.34889	0.528656	0.101881	5.43631
GOTERM_CC_FAT	GO:0005740~mitochondrial envelope	7	7.44681	0.0117362	NM_144874, NM_019752, NM_024191, NM_007702, NM_010325, NM_029787, NM_207625	62	391	12504	3.61059	0.854023	0.175048	13.3249
GOTERM_CC_FAT	GO:0016023~cytoplasmic membrane-bounded vesicle	7	7.44681	0.0152069	NM_020270, NM_026677, NM_138584, NM_145070, NM_010515, NM_016903, NM_023475	62	414	12504	3.41	0.917732	0.187913	16.941
GOTERM_CC_FAT	GO:0031988~membrane-bounded vesicle	7	7.44681	0.016219	NM_020270, NM_026677, NM_138584, NM_145070, NM_010515, NM_016903, NM_023475	62	420	12504	3.36129	0.930426	0.173358	17.9691
GOTERM_CC_FAT	GO:0000267~cell fraction	8	8.51064	0.0253447	NM_153162, NM_024191, NM_011116, NM_019390, NM_010515, NM_007868, NM_029787, NM_207625	62	596	12504	2.70708	0.984769	0.230126	26.7259
GOTERM_CC_FAT	GO:0031090~organelle membrane	9	9.57447	0.0418571	NM_144874, NM_026343, NM_177353, NM_020270, NM_019390, NM_145070, NM_010325, NM_029787, NM_207625	62	809	12504	2.24363	0.99906	0.336334	40.4253
GOTERM_CC_FAT	GO:0005856~cytoskeleton	11	11.7021	0.0437255	NM_008450, NM_024191, NM_023402, NM_019390, NM_011619, NM_145070, NM_009029, NM_007868, XM_354614, NM_008634, NM_153396	62	1122	12504	1.97723	0.999316	0.33294	41.8174
GOTERM_CC_FAT	GO:0005794~Golgi apparatus	8	8.51064	0.0473187	NM_022655, NM_177353, NM_020270, NM_026677, NM_009642, NM_016862, NM_138584, NM_010515	62	682	12504	2.36572	0.99963	0.326367	44.411
GOTERM_CC_FAT	GO:0005783~endoplasmic reticulum	9	9.57447	0.0497665	NM_011344, NM_153162, NM_026343, NM_022655, NM_011116, NM_009642, NM_011673, NM_029787, NM_207625	62	838	12504	2.16599	0.999757	0.327145	46.1166
GOTERM_MF_FAT	GO:0048037~cofactor binding	5	5.31915	0.0284665	NM_153162, NM_172961, NM_172582, NM_010325, NM_009676	69	226	13288	4.26061	0.998965	0.998965	31.0831
Classification of genes downregulated in SOD-/-
Category	Term	Count	%	PValue	Genes	List Total	Pop Hits	Pop Total	Fold Enrichment	Bonferroni	Benjamini	FDR
GOTERM_BP_FAT	GO:0006396~RNA processing	6	13.6364	0.00286272	NM_021510, NM_145556, NM_011568, NM_026932, NM_022889, NM_026308	32	437	13588	5.83009	0.574424	0.574424	3.75473
GOTERM_BP_FAT	GO:0006886~intracellular protein transport	5	11.3636	0.00340236	NM_145985, NM_016862, NM_026532, NM_009005, NM_172529	32	276	13588	7.69248	0.637827	0.398192	4.44775
GOTERM_BP_FAT	GO:0034613~cellular protein localization	5	11.3636	0.00452598	NM_145985, NM_016862, NM_026532, NM_009005, NM_172529	32	299	13588	7.10075	0.741227	0.362755	5.87591
GOTERM_BP_FAT	GO:0070727~cellular macromolecule localization	5	11.3636	0.00463419	NM_145985, NM_016862, NM_026532, NM_009005, NM_172529	32	301	13588	7.05357	0.749476	0.292523	6.01241
GOTERM_BP_FAT	GO:0008104~protein localization	7	15.9091	0.00635508	NM_025365, NM_145985, NM_016862, NM_026532, NM_009005, NM_007983, NM_172529	32	753	13588	3.94738	0.85041	0.316119	8.15862
GOTERM_BP_FAT	GO:0015031~protein transport	6	13.6364	0.0150085	NM_025365, NM_145985, NM_016862, NM_026532, NM_009005, NM_172529	32	651	13588	3.91359	0.988962	0.528139	18.2801
GOTERM_BP_FAT	GO:0045184~establishment of protein localization	6	13.6364	0.0154709	NM_025365, NM_145985, NM_016862, NM_026532, NM_009005, NM_172529	32	656	13588	3.88377	0.990403	0.440546	18.7907
GOTERM_BP_FAT	GO:0046907~intracellular transport	5	11.3636	0.0159511	NM_145985, NM_016862, NM_026532, NM_009005, NM_172529	32	431	13588	4.92604	0.991702	0.412816	19.318
GOTERM_CC_FAT	GO:0070013~intracellular organelle lumen	10	22.7273	0.00128192	NM_021510, NM_007905, NM_011341, NM_011568, NM_145596, NM_026932, NM_172380, NM_022889, NM_009480, NM_026308	32	1133	12504	3.44881	0.12489	0.12489	1.42404
GOTERM_CC_FAT	GO:0043233~organelle lumen	10	22.7273	0.00130629	NM_021510, NM_007905, NM_011341, NM_011568, NM_145596, NM_026932, NM_172380, NM_022889, NM_009480, NM_026308	32	1136	12504	3.4397	0.127107	0.0657128	1.45092
GOTERM_CC_FAT	GO:0031974~membrane-enclosed lumen	10	22.7273	0.0016491	NM_021510, NM_007905, NM_011341, NM_011568, NM_145596, NM_026932, NM_172380, NM_022889, NM_009480, NM_026308	32	1174	12504	3.32836	0.157724	0.0556098	1.8285
GOTERM_CC_FAT	GO:0031981~nuclear lumen	8	18.1818	0.00502567	NM_021510, NM_007905, NM_011568, NM_145596, NM_026932, NM_022889, NM_009480, NM_026308	32	883	12504	3.5402	0.407845	0.122779	5.47776
GOTERM_CC_FAT	GO:0005794~Golgi apparatus	7	15.9091	0.00588089	NM_011341, NM_145985, NM_026395, NM_016862, NM_009005, NM_172529, NM_027352	32	682	12504	4.01063	0.458503	0.115456	6.38222
GOTERM_CC_FAT	GO:0005654~nucleoplasm	6	13.6364	0.0149917	NM_021510, NM_007905, NM_011568, NM_145596, NM_022889, NM_009480	32	599	12504	3.91402	0.792152	0.230354	15.5403
