# Supplementary material for: Reduced Coupling of Oxidative Phosphorylation In Vivo Precedes Electron Transport Chain Defects Due to Mild Oxidative Stress in Mice
Source: PLoS One. 2011 Nov 22;6(11):e26963. doi: 10.1371/journal.pone.0026963 (PMC3222658; doi:10.1371/journal.pone.0026963)
Supplement: Table S2 — NIH DAVID Functional classification of genes listed in Table S1. GO categories containing more than five members with p<0.05 are listed. All categories, including redundant categories, are listed in the table. Data in the % column was used to generate Figure S5. (XLS) [file pone.0026963.s007.xls]

## Sheet: Tabele S2 functional classifica
Table S2. Gene functional classification for genes differentially expressed in SOD-/- mice compared to WT in extensor digitorum longus muscle.
Classification of genes upregulated in SOD-/-
Category	Term	Count	%	PValue	Genes	List Total	Pop Hits	Pop Total	Fold Enrichment	Bonferroni	Benjamini	FDR
GOTERM_BP_FAT	GO:0009064~glutamine family amino acid metabolic process	4	4.25532	0.00102704	NM_133768, NM_007494, NM_172532, NM_010325	64	43	13588	19.75	0.473342	0.473342	1.51421
GOTERM_BP_FAT	GO:0051186~cofactor metabolic process	5	5.31915	0.0100366	NM_153162, NM_011528, NM_022655, NM_172582, NM_172532	64	182	13588	5.83276	0.998154	0.792707	13.9104
GOTERM_BP_FAT	GO:0055114~oxidation reduction	9	9.57447	0.0120297	NM_153162, NM_007533, NM_009656, NM_172582, NM_172532, NM_011829, NM_029787, NM_153396, NM_009676	64	672	13588	2.84347	0.999475	0.779181	16.4485
GOTERM_BP_FAT	GO:0042592~homeostatic process	8	8.51064	0.0180172	NM_153162, NM_022655, NM_177353, NM_183257, NM_007389, NM_009029, NM_007868, NM_007702	64	584	13588	2.90839	0.999988	0.75784	23.6596
GOTERM_CC_FAT	GO:0005829~cytosol	11	11.7021	0.000292951	NM_019791, NM_008450, NM_028303, NM_022655, NM_009736, NM_138584, NM_016739, NM_011670, NM_011050, NM_029787, NM_008634	62	549	12504	4.0409	0.0466356	0.0466356	0.35428
GOTERM_CC_FAT	GO:0005739~mitochondrion	17	18.0851	0.000447889	NM_007533, NM_009656, NM_023475, NM_007494, NM_172532, NM_010325, NM_145574, NM_144874, NM_019752, NM_022655, NM_024191, NM_009775, NM_172961, NM_172582, NM_007702, NM_029787, NM_207625	62	1322	12504	2.59343	0.0704198	0.0358526	0.541188
GOTERM_CC_FAT	GO:0044429~mitochondrial part	10	10.6383	0.000922999	NM_144874, NM_019752, NM_007533, NM_009656, NM_024191, NM_172961, NM_007702, NM_010325, NM_029787, NM_207625	62	524	12504	3.84881	0.139738	0.0489349	1.11233
GOTERM_CC_FAT	GO:0031410~cytoplasmic vesicle	9	9.57447	0.00310938	NM_008450, NM_020270, NM_026677, NM_009642, NM_138584, NM_145070, NM_010515, NM_016903, NM_023475	62	508	12504	3.57303	0.398073	0.119183	3.70206
GOTERM_CC_FAT	GO:0031982~vesicle	9	9.57447	0.00354364	NM_008450, NM_020270, NM_026677, NM_009642, NM_138584, NM_145070, NM_010515, NM_016903, NM_023475	62	519	12504	3.4973	0.439339	0.109282	4.20896
GOTERM_CC_FAT	GO:0031967~organelle envelope	9	9.57447	0.00450298	NM_144874, NM_019752, NM_024191, NM_019390, NM_010515, NM_007702, NM_010325, NM_029787, NM_207625	62	540	12504	3.36129	0.520803	0.115389	5.32012
GOTERM_CC_FAT	GO:0031975~envelope	9	9.57447	0.0046039	NM_144874, NM_019752, NM_024191, NM_019390, NM_010515, NM_007702, NM_010325, NM_029787, NM_207625	62	542	12504	3.34889	0.528656	0.101881	5.43631
GOTERM_CC_FAT	GO:0005740~mitochondrial envelope	7	7.44681	0.0117362	NM_144874, NM_019752, NM_024191, NM_007702, NM_010325, NM_029787, NM_207625	62	391	12504	3.61059	0.854023	0.175048	13.3249
GOTERM_CC_FAT	GO:0016023~cytoplasmic membrane-bounded vesicle	7	7.44681	0.0152069	NM_020270, NM_026677, NM_138584, NM_145070, NM_010515, NM_016903, NM_023475	62	414	12504	3.41	0.917732	0.187913	16.941
GOTERM_CC_FAT	GO:0031988~membrane-bounded vesicle	7	7.44681	0.016219	NM_020270, NM_026677, NM_138584, NM_145070, NM_010515, NM_016903, NM_023475	62	420	12504	3.36129	0.930426	0.173358	17.9691
GOTERM_CC_FAT	GO:0000267~cell fraction	8	8.51064	0.0253447	NM_153162, NM_024191, NM_011116, NM_019390, NM_010515, NM_007868, NM_029787, NM_207625	62	596	12504	2.70708	0.984769	0.230126	26.7259
GOTERM_CC_FAT	GO:0031090~organelle membrane	9	9.57447	0.0418571	NM_144874, NM_026343, NM_177353, NM_020270, NM_019390, NM_145070, NM_010325, NM_029787, NM_207625	62	809	12504	2.24363	0.99906	0.336334	40.4253
GOTERM_CC_FAT	GO:0005856~cytoskeleton	11	11.7021	0.0437255	NM_008450, NM_024191, NM_023402, NM_019390, NM_011619, NM_145070, NM_009029, NM_007868, XM_354614, NM_008634, NM_153396	62	1122	12504	1.97723	0.999316	0.33294	41.8174
GOTERM_CC_FAT	GO:0005794~Golgi apparatus	8	8.51064	0.0473187	NM_022655, NM_177353, NM_020270, NM_026677, NM_009642, NM_016862, NM_138584, NM_010515	62	682	12504	2.36572	0.99963	0.326367	44.411
GOTERM_CC_FAT	GO:0005783~endoplasmic reticulum	9	9.57447	0.0497665	NM_011344, NM_153162, NM_026343, NM_022655, NM_011116, NM_009642, NM_011673, NM_029787, NM_207625	62	838	12504	2.16599	0.999757	0.327145	46.1166
GOTERM_MF_FAT	GO:0048037~cofactor binding	5	5.31915	0.0284665	NM_153162, NM_172961, NM_172582, NM_010325, NM_009676	69	226	13288	4.26061	0.998965	0.998965	31.0831
Classification of genes downregulated in SOD-/-
Category	Term	Count	%	PValue	Genes	List Total	Pop Hits	Pop Total	Fold Enrichment	Bonferroni	Benjamini	FDR
GOTERM_BP_FAT	GO:0006396~RNA processing	6	13.6364	0.00286272	NM_021510, NM_145556, NM_011568, NM_026932, NM_022889, NM_026308	32	437	13588	5.83009	0.574424	0.574424	3.75473
GOTERM_BP_FAT	GO:0006886~intracellular protein transport	5	11.3636	0.00340236	NM_145985, NM_016862, NM_026532, NM_009005, NM_172529	32	276	13588	7.69248	0.637827	0.398192	4.44775
GOTERM_BP_FAT	GO:0034613~cellular protein localization	5	11.3636	0.00452598	NM_145985, NM_016862, NM_026532, NM_009005, NM_172529	32	299	13588	7.10075	0.741227	0.362755	5.87591
GOTERM_BP_FAT	GO:0070727~cellular macromolecule localization	5	11.3636	0.00463419	NM_145985, NM_016862, NM_026532, NM_009005, NM_172529	32	301	13588	7.05357	0.749476	0.292523	6.01241
GOTERM_BP_FAT	GO:0008104~protein localization	7	15.9091	0.00635508	NM_025365, NM_145985, NM_016862, NM_026532, NM_009005, NM_007983, NM_172529	32	753	13588	3.94738	0.85041	0.316119	8.15862
GOTERM_BP_FAT	GO:0015031~protein transport	6	13.6364	0.0150085	NM_025365, NM_145985, NM_016862, NM_026532, NM_009005, NM_172529	32	651	13588	3.91359	0.988962	0.528139	18.2801
GOTERM_BP_FAT	GO:0045184~establishment of protein localization	6	13.6364	0.0154709	NM_025365, NM_145985, NM_016862, NM_026532, NM_009005, NM_172529	32	656	13588	3.88377	0.990403	0.440546	18.7907
GOTERM_BP_FAT	GO:0046907~intracellular transport	5	11.3636	0.0159511	NM_145985, NM_016862, NM_026532, NM_009005, NM_172529	32	431	13588	4.92604	0.991702	0.412816	19.318
GOTERM_CC_FAT	GO:0070013~intracellular organelle lumen	10	22.7273	0.00128192	NM_021510, NM_007905, NM_011341, NM_011568, NM_145596, NM_026932, NM_172380, NM_022889, NM_009480, NM_026308	32	1133	12504	3.44881	0.12489	0.12489	1.42404
GOTERM_CC_FAT	GO:0043233~organelle lumen	10	22.7273	0.00130629	NM_021510, NM_007905, NM_011341, NM_011568, NM_145596, NM_026932, NM_172380, NM_022889, NM_009480, NM_026308	32	1136	12504	3.4397	0.127107	0.0657128	1.45092
GOTERM_CC_FAT	GO:0031974~membrane-enclosed lumen	10	22.7273	0.0016491	NM_021510, NM_007905, NM_011341, NM_011568, NM_145596, NM_026932, NM_172380, NM_022889, NM_009480, NM_026308	32	1174	12504	3.32836	0.157724	0.0556098	1.8285
GOTERM_CC_FAT	GO:0031981~nuclear lumen	8	18.1818	0.00502567	NM_021510, NM_007905, NM_011568, NM_145596, NM_026932, NM_022889, NM_009480, NM_026308	32	883	12504	3.5402	0.407845	0.122779	5.47776
GOTERM_CC_FAT	GO:0005794~Golgi apparatus	7	15.9091	0.00588089	NM_011341, NM_145985, NM_026395, NM_016862, NM_009005, NM_172529, NM_027352	32	682	12504	4.01063	0.458503	0.115456	6.38222
GOTERM_CC_FAT	GO:0005654~nucleoplasm	6	13.6364	0.0149917	NM_021510, NM_007905, NM_011568, NM_145596, NM_022889, NM_009480	32	599	12504	3.91402	0.792152	0.230354	15.5403
